# Supplementary material for: Putative epigenetic regulation mechanisms related to production, carcass and beef quality traits in Nelore cattle
Source: Front Genet. 2025 Jun 27;16:1593444. doi: 10.3389/fgene.2025.1593444 (PMC12245772; doi:10.3389/fgene.2025.1593444)
Supplement: Supplementary file 2 [file Table1.xlsx]

## Sheet: Supplementary table S1
Supplementary Table S1. Percentage of false positive (pfp) of each discordantly regulated genes (DRGs) identified for each trait between the respective contrasting groups. A gene is considered a DRG if presenting pfv<0.01 between the contrasting group's ranks. aComparison High group x Low group for each trait. bComparison Low group x High group for each trait.
	RFI		BFT		REA		TS		IMF		CLA		OA		PA		EPA		DHA
DRGs	High X Low pfpa	Low x High pfpb	High X Low pfpa	Low x High pfpb	High X Low pfpa	Low x High pfpb	High X Low pfpa	Low x High pfpb	High X Low pfpa	Low x High pfpb	High X Low pfpa	Low x High pfpb	High X Low pfpa	Low x High pfpb	High X Low pfpa	Low x High pfpb	High X Low pfpa	Low x High pfpb	High X Low pfpa	Low x High pfpb
BARX1												0.00210311
BTNL9		5.79673e-06	0.00260137										0.00173512		0.00151421			0.00261266		0.00631451
CA4											0.0059782		2.41411e-05			0.000347856
CDH22		0.000288508				0.000835346						5.11026e-05		4.35918e-06	7.86081e-05			0.000130673
CHRND	0.00310691												0.00982907							0.00560598
CNTFR					0.00840538
COL2A1		0.00991853			0.00418157							0.000520792	0.000217609							0.004411
COMP		0.00361317							0.000167016			0.000128177	1.16394e-05		0.00141291	0.00985907	1.51806e-08			0.00011549
CRTAC1												0.00309076			0.000720279					1.52273e-05
CYP26B1															0.00835321			0.00753115
DBX1														0.00713078
DLK1																				0.000929747
DLL4														0.00968853
EBF2	0.000332589
EBF3															0.00951461
EN1					0.00760565		0.000814546					4.98748e-05		3.27545e-06	3.10737e-06			0.000792273
GATA3																		0.00293301
GRM4																		1.40901e-05		0.000491349
HOXC10		2.94355e-07						0.000278576	0.000157362			3.19304e-05		9.39957e-07	5.45102e-05			7.61242e-05		3.76861e-07
HOXC4											0.000324245
HOXD8														0.00202546		0.00238202		0.00111077		0.00459055
HPCAL4		0.0026566																	0.00049432
IGF2																				0.00569757
INHBB												0.000886476		0.000115114	0.000386621
LBX1	0.00961619				0.00166409			0.000165203	0.000784341		0.00845236	0.00214733		1.28203e-06	0.000210655			9.21501e-07		0.00339276
LHX6																	0.0062677
LINGO1														0.000127062
LMX1B	0.00198582																0.0065712
MAFB													0.00155293			0.00210531
METAP1D													0.00636525			0.00604321
MSX1															0.00467142				0.00144683
MYOD1												0.00297731		0.000282548	0.00192829
PAX7	6.9807e-08								0.00188965		0.000609502	0.00560835		0.000145579		0.000579997		4.14538e-05	4.92377e-05
PEBP4												0.00585983					0.00669006
PITX2												0.000557326		1.284e-05	8.97419e-05			5.60978e-05		0.00495057
PPP2R2C														0.009835
RBFOX3												0.0033107		0.0013507
SCN4B												0.00744089		2.74603e-06
SIM2		4.94532e-07						0.000193602	0.00273179			4.39945e-07		6.12929e-07	2.49321e-06			1.51889e-05	0.00129446	0.000929803
SIX1														0.00292953	0.00345123			0.00842594
SIX2	0.00829847										0.00266121		0.00219729				0.00718123			0.000552812
SOX17												0.000297162		0.000160576	5.31845e-06			4.01921e-05		0.00436206
ST8SIA2	0.00817471
SYT2													0.00811367			0.00185772
TBX15							0.00104112				0.000939909			4.10992e-06	0.00371431		0.00665602		4.34845e-09
TBX2														0.00149022
TBX3							0.00197865				0.000672432		0.000151687			0.000340042	0.00500694		6.25236e-05
TLX1																				0.00476654
UNC5A								0.00051999			0.00627724
VGLL2														0.00123652	0.000221904
ZIC4					0.00615763						0.000294399		0.00719865			0.000387904		4.57276e-08		1.85125e-05

## Sheet: Supplementary Table S2
Supplementary Table S2. DRGs that are known bovine TFs and TF Co-factors and their families according to the AnimalTFDB and confirmed by a compendium of bovine TFs (de SOUZA et al, 2018) and UniProt (The UniProt Consortium, 2025).
DRGs	TFs	TF Family	Cof	Cof Family
BARX1	TF	Homeobox
DBX1	TF	Homeobox
EBF2	TF	COE
EBF3	TF	COE
EN1	TF	Homeobox
GATA3	TF	zd-GATA
HOXC10	TF	Homeobox
HOXC4	TF	Homeobox
HOXD8	TF	Homeobox
LBX1	TF	Homeobox
LHX6	TF	Homeobox
LMX1B	TF	Homeobox
MAFB	TF	TF_bZIP
MSX1	TF	Homeobox
MYOD1	TF	bHLH
PAX7	TF	PAX
PITX2	TF	Homeobox
SIM2	TF	bHLH
SIX1	TF	Homeobox
SIX2	TF	Homeobox
SOX17	TF	HMG
TBX15	TF	T-box
TBX2	TF	T-box
TBX3	TF	T-box
TLX1	TF	Homeobox
ZIC4	TF	zf-C2H2
VGLL2			Cof	Vestigial like

## Sheet: Supplementary table S3
Supplementary Table S3. Biological processes enriched for the DRGs. The analysis for performed with all DRGs together and the enriched Biological processes identified by the STRING software.
Term ID	Term description	Observed gene count	Background gene count	Strength	Signal	False discovery rate
GO:0048856	Anatomical structure development	38	3894	0.62	0.95	1.99e-14
GO:0045165	Cell fate commitment	14	208	1.46	2.88	3.17e-13
GO:0007389	Pattern specification process	16	367	1.27	2.38	7.35e-13
GO:0006357	Regulation of transcription by RNA polymerase II	29	2221	0.75	1.16	7.61e-13
GO:0048513	Animal organ development	30	2441	0.72	1.11	7.61e-13
GO:0048598	Embryonic morphogenesis	17	486	1.18	2.12	1.38e-12
GO:0010468	Regulation of gene expression	35	4217	0.55	0.79	4.47e-11
GO:0006355	Regulation of transcription, DNA-templated	30	2989	0.63	0.91	1.11e-10
GO:0051252	Regulation of RNA metabolic process	31	3257	0.61	0.87	1.11e-10
GO:0003002	Regionalization	13	283	1.29	2.16	1.14e-10
GO:0048568	Embryonic organ development	14	375	1.2	1.97	1.6e-10
GO:0048731	System development	29	2880	0.64	0.9	2.21e-10
GO:0009790	Embryo development	18	863	0.95	1.44	4.08e-10
GO:0048562	Embryonic organ morphogenesis	12	254	1.31	2.09	5.96e-10
GO:0009887	Animal organ morphogenesis	17	795	0.96	1.43	1.2e-09
GO:0045944	Positive regulation of transcription by RNA polymerase II	19	1078	0.88	1.28	1.2e-09
GO:0009653	Anatomical structure morphogenesis	23	1782	0.74	1.05	1.27e-09
GO:0001709	Cell fate determination	7	31	1.99	2.81	1.67e-09
GO:0009888	Tissue development	20	1351	0.8	1.12	4.37e-09
GO:0001708	Cell fate specification	8	73	1.67	2.39	6.3e-09
GO:0030154	Cell differentiation	26	2674	0.62	0.83	9.93e-09
GO:0045893	Positive regulation of transcription, DNA-templated	20	1437	0.78	1.06	1.14e-08
GO:0007399	Nervous system development	20	1519	0.75	1	2.62e-08
GO:0060173	Limb development	9	151	1.41	1.93	3.83e-08
GO:0001501	Skeletal system development	12	396	1.11	1.53	4.02e-08
GO:0090596	Sensory organ morphogenesis	10	233	1.26	1.72	6.3e-08
GO:0042471	Ear morphogenesis	8	106	1.51	2	6.78e-08
GO:0009952	Anterior/posterior pattern specification	9	188	1.31	1.69	1.96e-07
GO:0031323	Regulation of cellular metabolic process	32	4878	0.45	0.6	1.96e-07
GO:0003007	Heart morphogenesis	9	194	1.3	1.66	2.4e-07
GO:0048705	Skeletal system morphogenesis	9	196	1.29	1.65	2.57e-07
GO:0032501	Multicellular organismal process	34	5656	0.41	0.55	3.16e-07
GO:0051171	Regulation of nitrogen compound metabolic process	32	4994	0.44	0.58	3.34e-07
GO:0080090	Regulation of primary metabolic process	32	5129	0.43	0.56	6.64e-07
GO:0060429	Epithelium development	14	852	0.85	1.01	1.61e-06
GO:0061061	Muscle structure development	10	357	1.08	1.26	2.5e-06
GO:0050794	Regulation of cellular process	44	10613	0.25	0.4	4.69e-06
GO:0031325	Positive regulation of cellular metabolic process	22	2591	0.56	0.67	4.78e-06
GO:0035108	Limb morphogenesis	7	124	1.38	1.48	4.78e-06
GO:0007417	Central nervous system development	12	659	0.89	1	6.92e-06
GO:0009893	Positive regulation of metabolic process	24	3202	0.51	0.61	8.12e-06
GO:0010604	Positive regulation of macromolecule metabolic process	23	2936	0.53	0.62	8.12e-06
GO:0035295	Tube development	12	682	0.88	0.97	9.54e-06
GO:0043009	Chordate embryonic development	11	547	0.94	1.03	9.93e-06
GO:0042472	Inner ear morphogenesis	6	86	1.48	1.44	1.38e-05
GO:0048522	Positive regulation of cellular process	28	4640	0.41	0.5	2.85e-05
GO:0051173	Positive regulation of nitrogen compound metabolic process	21	2640	0.53	0.6	3e-05
GO:0030326	Embryonic limb morphogenesis	6	104	1.39	1.29	3.74e-05
GO:0065007	Biological regulation	45	12011	0.21	0.35	6.27e-05
GO:0048663	Neuron fate commitment	5	59	1.56	1.3	6.5e-05
GO:0048518	Positive regulation of biological process	29	5195	0.38	0.46	7.12e-05
GO:0007517	Muscle organ development	7	203	1.17	1.07	8.98e-05
GO:0010463	Mesenchymal cell proliferation	4	25	1.84	1.33	9.65e-05
GO:0048646	Anatomical structure formation involved in morphogenesis	11	723	0.81	0.79	0.00012
GO:0051145	Smooth muscle cell differentiation	4	30	1.76	1.23	0.00018
GO:0048729	Tissue morphogenesis	9	462	0.92	0.85	0.00019
GO:0000122	Negative regulation of transcription by RNA polymerase II	11	790	0.78	0.72	0.00028
GO:0060537	Muscle tissue development	7	251	1.08	0.91	0.00033
GO:0048704	Embryonic skeletal system morphogenesis	5	86	1.4	1.05	0.00034
GO:0021517	Ventral spinal cord development	4	37	1.67	1.12	0.00037
GO:0060562	Epithelial tube morphogenesis	7	257	1.07	0.89	0.00037
GO:0042127	Regulation of cell population proliferation	13	1194	0.67	0.63	0.00039
GO:0002009	Morphogenesis of an epithelium	8	377	0.96	0.82	0.0004
GO:0035239	Tube morphogenesis	9	513	0.88	0.77	0.00041
GO:0021515	Cell differentiation in spinal cord	4	39	1.64	1.1	0.00042
GO:0072359	Circulatory system development	10	669	0.81	0.72	0.00043
GO:0061448	Connective tissue development	6	170	1.18	0.93	0.00045
GO:0022008	Neurogenesis	12	1034	0.7	0.64	0.0005
GO:0030182	Neuron differentiation	11	851	0.74	0.67	0.0005
GO:0048523	Negative regulation of cellular process	23	3798	0.41	0.45	0.00056
GO:0060788	Ectodermal placode formation	3	11	2.07	1.12	0.00056
GO:0071599	Otic vesicle development	3	11	2.07	1.12	0.00056
GO:0048844	Artery morphogenesis	4	50	1.54	0.97	0.00094
GO:1905330	Regulation of morphogenesis of an epithelium	4	50	1.54	0.97	0.00094
GO:0060538	Skeletal muscle organ development	5	116	1.27	0.88	0.0011
GO:0003272	Endocardial cushion formation	3	16	1.91	0.98	0.0013
GO:0072189	Ureter development	3	16	1.91	0.98	0.0013
GO:0045595	Regulation of cell differentiation	12	1164	0.65	0.56	0.0014
GO:0048519	Negative regulation of biological process	24	4344	0.37	0.4	0.0014
GO:0003151	Outflow tract morphogenesis	4	58	1.47	0.9	0.0015
GO:0030855	Epithelial cell differentiation	8	470	0.86	0.67	0.0016
GO:0042474	Middle ear morphogenesis	3	19	1.83	0.92	0.002
GO:0051216	Cartilage development	5	133	1.21	0.79	0.002
GO:0050793	Regulation of developmental process	15	1899	0.53	0.48	0.0021
GO:0021953	Central nervous system neuron differentiation	5	137	1.19	0.78	0.0022
GO:0035909	Aorta morphogenesis	3	20	1.81	0.9	0.0022
GO:0001656	Metanephros development	4	66	1.41	0.83	0.0023
GO:0051093	Negative regulation of developmental process	9	670	0.76	0.59	0.0025
GO:0090183	Regulation of kidney development	3	21	1.79	0.88	0.0025
GO:2000026	Regulation of multicellular organismal development	11	1036	0.66	0.54	0.0025
GO:0060021	Roof of mouth development	4	74	1.36	0.78	0.0033
GO:0072105	Ureteric peristalsis	2	2	2.63	0.88	0.0033
GO:0048863	Stem cell differentiation	5	159	1.13	0.7	0.0039
GO:0051239	Regulation of multicellular organismal process	15	2039	0.5	0.43	0.0043
GO:0048665	Neuron fate specification	3	27	1.68	0.79	0.0045
GO:0060349	Bone morphogenesis	4	83	1.32	0.72	0.0048
GO:0060596	Mammary placode formation	2	3	2.46	0.81	0.005
GO:1905072	Cardiac jelly development	2	3	2.46	0.81	0.005
GO:0035115	Embryonic forelimb morphogenesis	3	29	1.65	0.76	0.0053
GO:0008283	Cell population proliferation	8	580	0.77	0.54	0.0055
GO:0060348	Bone development	5	176	1.09	0.65	0.0058
GO:2000027	Regulation of animal organ morphogenesis	4	89	1.28	0.69	0.006
GO:0009954	Proximal/distal pattern formation	3	31	1.62	0.74	0.0062
GO:0051147	Regulation of muscle cell differentiation	4	90	1.28	0.69	0.0062
GO:0003012	Muscle system process	5	180	1.08	0.64	0.0063
GO:0048732	Gland development	6	298	0.94	0.59	0.0064
GO:0060485	Mesenchyme development	5	183	1.07	0.63	0.0066
GO:0072107	Positive regulation of ureteric bud formation	2	4	2.33	0.76	0.0069
GO:1905222	Atrioventricular canal morphogenesis	2	4	2.33	0.76	0.0069
GO:0071773	Cellular response to BMP stimulus	4	96	1.25	0.66	0.0074
GO:0003206	Cardiac chamber morphogenesis	4	100	1.23	0.64	0.0085
GO:0042692	Muscle cell differentiation	5	203	1.02	0.58	0.0099
GO:0048589	Developmental growth	6	332	0.89	0.53	0.0105
GO:0055123	Digestive system development	4	107	1.2	0.61	0.0105
GO:0007519	Skeletal muscle tissue development	4	109	1.2	0.6	0.011
GO:0007166	Cell surface receptor signaling pathway	13	1748	0.5	0.39	0.0115
GO:0071363	Cellular response to growth factor stimulus	6	340	0.88	0.52	0.0115
GO:0006939	Smooth muscle contraction	3	42	1.49	0.63	0.0121
GO:0045596	Negative regulation of cell differentiation	7	497	0.78	0.49	0.0121
GO:0048701	Embryonic cranial skeleton morphogenesis	3	42	1.49	0.63	0.0121
GO:0008284	Positive regulation of cell population proliferation	8	674	0.71	0.46	0.0123
GO:0048538	Thymus development	3	44	1.47	0.62	0.0133
GO:0043066	Negative regulation of apoptotic process	8	686	0.7	0.45	0.0136
GO:0048754	Branching morphogenesis of an epithelial tube	4	119	1.16	0.57	0.0138
GO:0001947	Heart looping	3	46	1.45	0.61	0.0144
GO:0042693	Muscle cell fate commitment	2	8	2.03	0.62	0.0166
GO:0043587	Tongue morphogenesis	2	8	2.03	0.62	0.0166
GO:0009719	Response to endogenous stimulus	9	913	0.63	0.41	0.0171
GO:0055001	Muscle cell development	4	127	1.13	0.54	0.0171
GO:0012501	Programmed cell death	8	717	0.68	0.43	0.0172
GO:0001568	Blood vessel development	6	381	0.83	0.47	0.0182
GO:0042733	Embryonic digit morphogenesis	3	51	1.4	0.57	0.0183
GO:0048468	Cell development	11	1374	0.54	0.38	0.0188
GO:0060579	Ventral spinal cord interneuron fate commitment	2	9	1.98	0.6	0.0191
GO:0060911	Cardiac cell fate commitment	2	9	1.98	0.6	0.0191
GO:0072172	Mesonephric tubule formation	2	9	1.98	0.6	0.0191
GO:1902732	Positive regulation of chondrocyte proliferation	2	9	1.98	0.6	0.0191
GO:0048762	Mesenchymal cell differentiation	4	138	1.09	0.51	0.0212
GO:0021903	Rostrocaudal neural tube patterning	2	10	1.93	0.58	0.0218
GO:0051153	Regulation of striated muscle cell differentiation	3	57	1.35	0.53	0.0231
GO:0060231	Mesenchymal to epithelial transition	2	11	1.89	0.56	0.0251
GO:0072074	Kidney mesenchyme development	2	11	1.89	0.56	0.0251
GO:0006936	Muscle contraction	4	149	1.06	0.48	0.027
GO:0043523	Regulation of neuron apoptotic process	4	151	1.06	0.47	0.0281
GO:0060986	Endocrine hormone secretion	2	12	1.85	0.54	0.0286
GO:0040008	Regulation of growth	6	429	0.78	0.41	0.0298
GO:0072088	Nephron epithelium morphogenesis	3	64	1.3	0.49	0.0304
GO:0071495	Cellular response to endogenous stimulus	8	805	0.63	0.37	0.0316
GO:2000291	Regulation of myoblast proliferation	2	13	1.82	0.52	0.032
GO:0003158	Endothelium development	3	66	1.29	0.48	0.0325
GO:0009953	Dorsal/ventral pattern formation	3	68	1.28	0.47	0.0351
GO:0061311	Cell surface receptor signaling pathway involved in heart development	2	14	1.79	0.5	0.0359
GO:0090189	Regulation of branching involved in ureteric bud morphogenesis	2	15	1.76	0.48	0.0404
GO:0002062	Chondrocyte differentiation	3	73	1.25	0.45	0.0418
GO:0048514	Blood vessel morphogenesis	5	307	0.84	0.39	0.0438
GO:0035561	Regulation of chromatin binding	2	16	1.73	0.47	0.0444
GO:2000136	Regulation of cell proliferation involved in heart morphogenesis	2	16	1.73	0.47	0.0444
GO:2001014	Regulation of skeletal muscle cell differentiation	2	16	1.73	0.47	0.0444
GO:0003279	Cardiac septum development	3	77	1.22	0.43	0.0473
GO:0071310	Cellular response to organic substance	11	1571	0.48	0.3	0.0475
GO:0042981	Regulation of apoptotic process	9	1090	0.55	0.32	0.0481
GO:0008285	Negative regulation of cell population proliferation	6	483	0.73	0.36	0.0496

## Sheet: Supplementary table S4
Supplementary Table S4. QTLs near the SNP associated to CLA (rs110498194) associated to traits linked to fatty acid deposition. The QTLs were retrieved from the cattleQTLdb.
Trait	QTL ID	Window	Breed
Body weight	QTL:24783	Chr.6:0-37983812 bp	Simmental
Body weight	QTL:24751	Chr.6:0-37983812 bp	Red angus
Body weight	QTL:24535	Chr.6:0-40983913 bp	Shorthorn
Body weight	QTL:10757	Chr.6:7058736-38506182 bp	Angus
Body weight	QTL:24790	Chr.6:20-43935864 bp	Maine-Anjou
Carcass weight	QTL:24619	Chr.6:0-37983812 bp	Simmental
Docosahexaenoic acid content	QTL:12233	Chr.6:3956678-31020573 bp	Charolais, Holstein
Fat thickness at the 12th rib	QTL:24647	Chr.6:0-33911063 bp	Angus
Kidney fat weight	QTL:12161	Chr.6:7058736-60253015 bp	Jersey, Limousin
Kidney, pelvic, and heart fat percentage	QTL:12153	Chr.6:7058736-86908445 bp	Jersey, Limousin
Kidney, pelvic, and heart fat weight	QTL:12154	Chr.6:7058736-86908445 bp	Jersey, Limousin
Milk fat percentage	QTL:10214	Chr.6:6880799-21133258 bp	Holstein
Milk fat yield	QTL:3740	Chr.6:13463577-47087460 bp
Milk fat yield	QTL:12031	Chr.6:14664430-14839737 bp	Holstein
Milk fatty acid unsaturated index	QTL:11506	Chr.6:14664430-14839737 bp	Holstein
Milk fatty acid unsaturated index	QTL:11508	Chr.6:14664430-14839737 bp	Holstein
Milk fatty acid unsaturated index	QTL:11509	Chr.6:14664430-14839737 bp	Holstein
Milk fatty acid unsaturated index	QTL:11510	Chr.6:14664430-14839737 bp	Holstein
Milk myristoleic acid content	QTL:11507	Chr.6:14664430-14839737 bp	Holstein
Milk palmitoleic acid content	QTL:11505	Chr.6:14664430-14839737 bp	Holstein
Omega-6 to omega-3 fatty acid ratio	QTL:12234	Chr.6:3956678-31020573 bp	Charolais, Holstein
Stearic aldehyde content	QTL:12232	Chr.6:3956678-31020573 bp	Charolais, Holstein

## Sheet: Supplementary table S5
Supplementary Table S5. QTLs near the SNPs associated to BFT associated to traits linked to fatty acid deposition. The QTLs were retrieved from the cattleQTLdb.
Trait	QTL ID	Window	Breed
Marbling score	QTL:10790	Chr.7:39126923-47826333 bp	Angus
Fat thickness at the 12th rib	QTL:215126	Chr.7:39737588-40827112 bp	Hanwoo
Fat thickness at the 12th rib	QTL:1327	Chr.7:35941224-57996066 bp
Body weight	QTL:10793	Chr.7:39126923-47826333 bp	Angus
Body weight	QTL:10792	Chr.7:39126923-47826333 bp	Angus
Body weight	QTL:10791	Chr.7:39126923-47826333 bp	Angus

## Sheet: Supplementary table S6
Supplementary Table S6. RIF genes. RIF genes are DRGs and/or DEGs presenting regulatory impact over at least one the traits, tested by the RIF algorithm.										aTraits in which the RIF genes were identified, bTraits in which the DRGs and/or DEGs were identified.
RIF gene	RIF1	RIF2	RIF traitsa	DEG/DRGb
ACADS	-0.51102	-2.07923	OA	DEG_OA
ACOT13	-1.83134	-3.36658	CLA	DEG_CLA
ACOT7	-3.31396	0.93017	OA	DEG_OA
ACSM3	-0.26358	2.14759	REA	DEG_REA
AGTPBP1	-1.37288	2.20494	RFI	DEG_RFI
ANAPC15	-2.08161	-2.01039	OA	DEG_CLA_OA
ANKRD13A	-1.43526	-2.36749	OA	DEG_OA
ANKRD2	1.89709	2.08517	IMF	DEG_IMF
ANKRD28	-2.65133	-0.66301	CLA	DEG_CLA
APLP2	-2.07693	-0.66749	CLA	DEG_CLA
ARL5A	-1.50107	-3.05356	OA	DEG_OA
ARL6IP5	-1.40737	-2.07429	CLA	DEG_CLA
ARL6IP6	-0.9838	-4.60554	CLA	DEG_CLA
ARRDC2	2.22374	1.88498	PA	DEG_PA
ASB5	-2.20914	0.23557	CLA	DEG_CLA
ATF3	-0.72126	-2.14471	RFI	DEG_RFI
AXIN1	-0.0828	-2.68313	CLA	DEG_CLA
BAG2	-2.51928	0.21716	OA	DEG_REA_OA
BCL2L11	-2.99896	-2.7674	CLA	DEG_CLA
BDH1	-3.0707	-0.03328	RFI	DEG_RFI
BHLHE41	-4.1576	-2.11427	OA	DEG_OA
BLA-DQB	-3.19834	-0.67026	RFI	DEG_RFI
BTBD7	-2.56249	-0.94294	OA	DEG_OA
CCNC	-2.11382	-0.79449	CLA	DEG_CLA
CCNG2	-4.29342	-4.70473	OA	DEG_OA
CDC37	-2.0191	-0.01799	CLA	DEG_CLA
CDH15	-1.00053	-1.98344	OA	DEG_OA
CDK5RAP2	-2.79657	0.5079	CLA	DEG_CLA
CELSR1	-0.10688	-2.26445	CLA	DEG_CLA
CHPF2	-2.26251	-0.67096	CLA	DEG_CLA
CIB1	-4.76325	-1.70176	CLA	DEG_CLA
CNNM2	-1.94705	-3.6936	CLA	DEG_CLA
COASY	-0.89897	-3.00265	OA	DEG_OA
COL2A1	4.49937	1.87176	REA	DRG_RFI_REA_CLA_OA_DHA
COL2A1	2.14426	0.41056	DHA
COQ10B	-3.12239	0.15596	RFI	DEG_RFI
CSRP3	1.63718	2.11078	IMF	DEG_REA_IMF
CXCL10	-4.95054	-5.84431	CLA	DEG_CLA
CYP1A1	0.22473	-3.28108	RFI	DEG_RFI
CYP26B1	2.4892	2.53744	EPA	DRG_PA_EPA
DBX1	-1.24708	-2.85817	OA	DRG_OA
DCK	2.18302	2.3656	PA	DEG_PA_CLA
DDR1	-2.20269	-1.63965	CLA	DEG_CLA
DDX56	-4.06863	-5.44201	OA	DEG_OA
DGKD	-4.30031	-6.66353	OA	DEG_OA
DIRAS3	-4.62736	-8.22248	CLA	DEG_CLA
DLGAP4	-1.98641	-0.41966	OA	DEG_OA
DLL4	-2.18842	0.04332	OA	DRG_OA
DNAJC30	-3.57357	-0.37179	CLA	DEG_CLA
DTNB	-3.23307	-0.64747	CLA	DEG_CLA
DUSP8	-3.2158	0.2807	OA	DEG_OA
DYRK1A	-3.37532	-2.48789	OA	DEG_OA
EBF4	-1.92348	-2.28041	OA	DEG_OA
EEF1A1	3.007	-0.67526	TS	DEG_TS
EIF4EBP2	-2.27261	-5.32488	OA	DEG_OA
EMC4	-2.53748	-1.02842	OA	DEG_OA
EME2	1.47858	2.02267	TS	DEG_TS_OA
ESRRA	-1.79661	-3.34501	OA	DEG_OA
FARSB	-3.16833	-2.55527	OA	DEG_OA
FBXO7	-4.40235	-2.14015	OA	DEG_OA
FGD5	-0.75521	-2.77683	CLA	DEG_CLA
FOXO1	-2.06324	-3.10447	CLA	DEG_CLA
FOXRED1	-1.13705	-1.96362	OA	DEG_OA
FOXS1	-3.31171	-3.43232	OA	DEG_OA
GADD45A	-3.11855	-1.6992	OA	DEG_OA
GGNBP2	-2.74584	-3.13194	CLA	DEG_CLA
GMEB2	-0.95848	-3.86321	OA	DEG_OA
GNPTAB	-5.54154	-0.41802	CLA	DEG_CLA
GPAT4	-2.24169	-3.65342	OA	DEG_OA
GTF2E1	-2.00505	-3.57572	CLA	DEG_CLA
HBEGF	-3.31616	-4.3665	CLA	DEG_CLA
HECW2	-0.33431	-2.00038	CLA	DEG_CLA
HIRA	-2.608	-7.25333	OA	DEG_OA
HMMR	-4.2724	-0.12376	CLA	DEG_CLA
HOXC10	4.69177	0.84652	IMF	DRG_RFI_TS_IMF_CLA_OA_PA_EPA_DHA and DEG_RFI
HOXD8	2.31718	1.92103	DHA	DRG_OA_PA_EPA_DHA
HSPA14	0.00025	-3.41692	CLA	DEG_CLA
IER3	2.33721	-0.21596	PA	DEG_PA_CLA
IFIT3	-1.49838	-2.54345	CLA	DEG_CLA
IFNLR1	-5.61319	-2.46295	CLA	DEG_PA_CLA
IFNLR1	-0.19247	3.25419	PA
IGSF8	-2.14504	-0.08974	CLA	DEG_CLA
IKBKG	-3.57165	-2.93381	OA	DEG_OA
INO80E	-0.8715	-2.14405	CLA	DEG_PA_CLA
IRS1	-4.07975	-3.6405	CLA	DEG_CLA
KDM4B	-2.44044	-1.92482	CLA	DEG_CLA
LAMA5	-0.88679	-3.05399	CLA	DEG_CLA
LIX1	-4.37748	-6.01571	OA	DEG_OA
LMX1B	5.49848	0.09205	PA	DRG_RFI_EPA
MALT1	-2.49924	-0.97469	CLA	DEG_CLA
MECOM	-3.79847	-0.75252	OA	DEG_OA
MLF1	-0.00871	2.6717	IMF	DEG_IMF
MRGPRF	-2.22438	0.48649	OA	DEG_OA
MRPL33	1.42697	2.25042	REA	DEG_REA
MTFP1	-2.46338	-2.58984	OA	DEG_OA
MUS81	-0.21185	-2.26375	OA	DEG_OA
MYH3	-4.73278	-2.18632	CLA	DEG_CLA
MYPOP	-3.98978	-2.43226	CLA	DEG_CLA
NANS	-0.92691	-1.96883	CLA	DEG_CLA
NCOA4	-3.16863	-0.19524	CLA	DEG_CLA
NDUFA2	-2.36997	-0.58207	OA	DEG_OA
NES	-2.52539	-1.64597	OA	DEG_OA
NOCT	-0.79548	-2.8087	CLA	DEG_CLA
NOS3	-0.3298	-2.02219	CLA	DEG_CLA
NPAS2	0.65136	2.60926	BFT	DEG_BFT_CLA
NR4A2	-3.1253	-0.94199	RFI	DEG_RFI
NRIP1	-2.09402	-1.08127	CLA	DEG_PA_CLA
NSUN6	-3.42612	-0.70552	CLA	DEG_CLA
NTN4	0.24426	-2.2732	CLA	DEG_CLA
NTPCR	-2.46863	-0.70216	OA	DEG_OA
NUP85	-0.69165	-1.99055	OA	DEG_OA
OSGIN2	-1.96577	-1.32598	CLA	DEG_CLA
PAIP2B	1.44243	-2.21578	REA	DEG_REA_OA
PAX7	-0.64866	-3.09269	RFI	DRG_RFI_IMF_CLA_OA_PA_EPA_DHA
PCYT1A	-2.46145	-1.48878	CLA	DEG_CLA
PDCD4	-0.53857	-2.99349	OA	DEG_OA
PHKG1	-6.71057	-3.02547	OA	DEG_OA
PHLPP1	-1.26775	-2.04485	CLA	DEG_CLA
PLIN2	-1.97687	0.12782	CLA	DEG_CLA
PLIN5	-5.3958	-4.90092	OA	DEG_OA
PPA1	0.00109	-2.93871	CLA	DEG_CLA
PPARGC1A	-0.42261	-2.31428	CLA	DEG_PA_CLA
PPP6R2	-0.29799	-2.78475	OA	DEG_OA
PRKAG2	0.2549	-2.35083	CLA	DEG_CLA
PRRX1	2.82465	1.44913	IMF	DEG_IMF
PRX	2.0499	1.01826	BFT	DEG_BFT
PTRHD1	-3.11659	-3.37324	CLA	DEG_CLA
RABGEF1	-1.3589	-2.57748	CLA	DEG_CLA
RASD1	-0.93988	-2.55147	OA	DEG_OA
RSPO2	0.08015	-2.28422	RFI	DEG_RFI
SBK1	2.40448	4.08607	PA	DEG_PA_CLA
SEMA6C	-3.77487	-2.27341	CLA	DEG_CLA
SETD7	-2.64774	-4.376	OA	DEG_REA_OA
SF3B5	-2.47415	-1.00661	OA	DEG_OA
SH2B1	-0.16939	-2.72846	OA	DEG_OA
SIM2	-6.65071	-4.93013	OA	DRG_RFI_TS_IMF_CLA_OA_PA_EPA_DHA
SIM2	4.51956	2.80267	PA
SKIV2L	-2.48866	-0.13942	OA	DEG_OA
SLC16A6	-1.93529	-2.55244	CLA	DEG_CLA_OA
SLC22A5	-0.19077	-2.31028	OA	DEG_OA
SLC26A10	0.52853	-2.27564	REA	DEG_REA
SLC43A2	-2.09882	0.55449	OA	DEG_OA
SLC9A3R2	3.00013	-1.19203	REA	DEG_REA_CLA
SMCO1	-4.18851	-0.65073	CLA	DEG_CLA
SNX24	0.3608	-3.77075	CLA	DEG_CLA
SNX29	0.5406	-2.561	CLA	DEG_CLA
SNX8	-5.77677	-2.35669	OA	DEG_OA
SUPT7L	0.68279	-2.57939	OA	DEG_OA
TAF11	-0.78501	-2.25085	CLA	DEG_CLA
TAGAP	0.74274	-2.18639	CLA	DEG_CLA
TBC1D24	3.7155	-1.5219	REA	DEG_REA
TBC1D25	-2.94418	-1.1755	OA	DEG_OA
TBX15	-5.96111	-3.91458	OA	DRG_TS_CLA_OA_PA_EPA_DHA
TBX2	-4.1528	-0.15599	OA	DRG_OA
TFDP1	-2.7818	-0.92185	OA	DEG_OA
TIMM50	-3.46234	-0.49202	OA	DEG_OA
TJAP1	3.37408	2.55008	PA	DEG_PA
TMEM120B	-0.48155	-2.30227	CLA	DEG_CLA
TMEM140	1.01717	2.54992	PA	DEG_PA
TNFRSF12A	-2.56989	-0.59835	CLA	DEG_PA_CLA
TRAFD1	-1.96234	-1.72581	CLA	DEG_CLA
TRAPPC9	-2.39593	-0.12797	OA	DEG_OA
TRIM13	-0.67989	-2.03109	CLA	DEG_CLA
TRIM55	0.78688	2.46897	PA	DEG_PA
TRIM65	-4.62092	-4.29141	OA	DEG_OA
TSGA10	-0.17202	-2.29259	CLA	DEG_CLA
TUBA1B	0.48778	-2.92529	CLA	DEG_CLA
TUBGCP4	0.72488	-2.09344	OA	DEG_OA
UBL5	-2.0509	-0.89042	OA	DEG_OA
UBR2	-3.00566	-4.88087	OA	DEG_OA
UBXN6	-2.77087	-0.5528	OA	DEG_OA
UNC5B	0.00018	-3.26211	CLA	DEG_CLA
UROD	-2.29092	-1.49515	OA	DEG_OA
USP13	-4.92805	-4.33304	OA	DEG_OA
VGLL2	-1.25586	-2.09604	OA	DRG_OA_PA
VGLL2	-0.33189	2.77554	PA
WLS	-2.76373	-3.28992	CLA	DEG_CLA
XAB2	-2.79727	-1.94525	OA	DEG_OA
YIPF6	-2.47065	-1.65146	CLA	DEG_CLA
YKT6	0.40948	-2.16628	CLA	DEG_PA_CLA
YPEL2	3.27016	-2.42891	REA	DEG_REA
ZBTB17	-1.60533	-4.26659	OA	DEG_OA
ZBTB7B	-0.45626	2.29272	REA	DEG_REA
ZIC4	1.40255	2.92117	DHA	DRG_REA_CLA_OA_PA_EPA_DHA
ZNF18	-2.38651	-1.9036	CLA	DEG_CLA
ZXDC	-2.08937	0.18887	OA	DEG_OA
